# Supplementary material for: Antennal transcriptome analysis of the chemosensory gene families in Carposina sasakii (Lepidoptera: Carposinidae)
Source: BMC Genomics. 2018 Jul 20;19:544. doi: 10.1186/s12864-018-4900-x (PMC6053724; doi:10.1186/s12864-018-4900-x)
Supplement: Supplementary file 3 — Primers designed for fluorescence quantitative real-time PCR. (XLSX 12 kb) [file 12864_2018_4900_MOESM3_ESM.xlsx]

## Sheet: Sheet1
Primer name	Forward primer （5' to 3'）	Reverse primer （5' to 3'）	The efficiency of amplification
Reference gene
Actin	GTGTTATGGTGTCTAGTTGGT	GATGTTCAGTTCTGTCTGGTAT	0.96
EF	GTATTCTCAAGCCTGGTA	GCATCTCAACAGACTTAAC	0.98
OBPs
OBP7	GATGTCAAAGAAGTAATAGAG	TCACAATTCGTTATATCCT	0.97
OBP9	TGCGGTTACGATAAGAAG	TAGTTGGAGTTGTTCTCG	0.99
OBP12	CCACCAGCACACTTAGCA	GAGTCGTTGATAGAGTCGTTACA	0.14
OBP15	TACTGGACCAGGTCAACG	TCTCCATCACGCACTTCA	0.98
OBP19	TTATCCAATGACAATCCAGAA	TACAAGGTCCTCCAGTTC	0.96
GOBP3	CAACCTACTGACTGACTC	GCTATTACCTCGCCATTA	0.91
GOBP1	ACACTTCAACCTGCTCAC	CGCTATTTGCTCACCTTTAG	0.94
PBP2	GTCAGTCATGGAGCAGAT	TCATTGTTAGGGATGGAGTT	0.94
CSPs
CSP1	GATGACGCAGGCGGTGAAT	CCTGGGTCACATTTAGATTC	1.05
CSP5	GTGGATAATCCTCATAGC	ACATCAAAGTCGTCATAC	1.1
CSP12	CCACCAGCACACTTAGCA	GAGTCGTTGATAGAGTCGTTACA	0.94
SNMP
SNMP2	ACGGTGATAACGATACTG	GGTAACTTCATCCTCCTC	1
Ors
OR3	ATATTGCTATTGGAACTATCTCA	ATCTGCTACTCGCTGTAT	1.02
OR4	GCCGCTAAGAACACAGAT	CCAGAACTCCTGCTATGTAA	1.05
OR8	TGCTCAGCTAGTATCAATATCAGT	GGCGTAGACATCTTCCATTAGT	0.92
OR17	TTCCTTAACCTGGTGTTG	AGACTCTTGACTCATCAGA	0.94
OR21	TGATGTATGAGTTCTTAGC	TTCGTATGTTGTTGTAGAT	0.97
OR24	TACCATTATGATACCGCTAT	ATAAGAAGGTCGCTGTAG	0.95
OR30	GTCCACCAGCGATTGATTA	CAGGTTCTATTAGCACAATGTTAA	1.03
OR31	GTAATGGTGATGTGTCGTA	TATGCTGTGCTCATAATCG	0.96
OR33	ATCAGCATTACCGCCATC	ATGAGAATGTTGTCTTTAAGATCC	1.03
OR34	ATTACTACGCCGCTTACT	TGCTAATACAGTTGCCTAATAG	1.02
OR41	AGCAACGGATGATTCTAA	AGTGAAGAGTGAGTATGAC	1.01
OR46	ACGGCAAGAATAAGTCAAT	GCATCATTAGCACCAGATA	1.01
OR48	ATACACAGCCAGCACTAT	GTTGAAGCGGTTCCTTAG	0.98
OR49	GGAATGCTCAAGATGCTA	CCACGATATACTGCCATAG	0.98
GRs
GR8	GGTCCAATACTTGCCTTA	GCGTAGACATCTTCCATT	1.09
