# Supplementary material for: Antennal transcriptome analysis of the chemosensory gene families in Carposina sasakii (Lepidoptera: Carposinidae)
Source: BMC Genomics. 2018 Jul 20;19:544. doi: 10.1186/s12864-018-4900-x (PMC6053724; doi:10.1186/s12864-018-4900-x)
Supplement: Supplementary file 5 — BLASTx annotation against the NCBI non-redundant protein database for putative olfactory genes. (XLSX 35 kb) [file 12864_2018_4900_MOESM5_ESM.xlsx]

## Sheet: OBP
Table S1: Blastx annotation against the NCBI non-redundant protein database for putative odorant binding proteins (OBPs)
unigene reference	Gene name	ORF (bp)	Complete ORF	Signal peptide	Blastx annotation
					Name	ACC.NO.	Species	Score	E-value	Identity	FPKM Value
											Male	Female
MG546553	OBP1	321	NO	NO	odorant binding protein 20	ALD65894.1	Spodoptera litura	171	8e-56	0.72	0.109368	0.324393
MG546554	OBP2	555	Yes	Yes	general odorant-binding protein 70 precursor	NP_001299301.1	Papilio xuthus	366	8e-131	0.96	12.4766	16.9729
MG546555	OBP3	426	Yes	Yes	odorant binding protein	AOG12870.1	Eogystia hippophaecolus	198	3e-66	0.76	1348.6	1002.98
MG546556	OBP4	303	Yes	NO	odorant binding protein	AOG12861.1	Eogystia hippophaecolus	145	8e-46	0.67	0.128875	0.764506
MG546557	OBP5	405	Yes	Yes	odorant-binding protein 18	ALT31648.1	Cnaphalocrocis medinalis	185	9e-61	0.64	53.2136	56.7031
MG546558	OBP6	495	Yes	Yes	pheromone binding protein female 1	ACF48467.1	Loxostege sticticalis	143	7e-44	0.55	728.77	1109.89
MG546559	OBP7	432	Yes	Yes	odorant binding protein 5	AFD34173.1	Argyresthia conjugella	182	2e-59	0.55	136.232	486.24
MG546560	OBP8	402	Yes	Yes	antennal binding protein	AMY16434.1	Conogethes punctiferalis	231	4e-79	0.82	263.04	390.447
MG546561	OBP9	417	Yes	NO	odorant binding protein 33	ALD65907.1	Spodoptera litura	226	6e-77	0.82	8.35166	3.80159
MG546562	OBP10	426	Yes	Yes	odorant-binding protein 1	AFG72998.1	Cnaphalocrocis medinalis	229	3e-78	0.76	250.024	472.303
MG546563	OBP11	423	Yes	Yes	odorant binding protein 6	AFD34182.1	Argyresthia conjugella	193	6e-64	0.65	320.844	242.04
MG546564	OBP12	543	Yes	Yes	odorant-binding protein 2	EHJ74351.1	Danaus plexippus	299	3e-104	0.79	0.798947	0.592434
MG546565	OBP13	435	Yes	Yes	odorant-binding protein 4	AGK24580.1	Chilo suppressalis	206	8e-69	0.64	0.854908	0.281747
MG546566	OBP14	426	Yes	Yes	odorant binding protein 5	AFD34173.1	Argyresthia conjugella	233	2e-79	0.76	1091.14	1476.3
MG546567	OBP15	411	Yes	Yes	Pheromone-binding protein-related protein 1	KPJ12117.1	Papilio machaon	160	3e-51	0.65	25644.9	10037.1
MG546568	OBP16	501	Yes	Yes	Odorant binding protein	KOB73304.1	Operophtera brumata	234	1e-79	0.72	1.00574	0.818893
MG546569	OBP17	1011	Yes	Yes	odorant binding protein 9	ALD65883.1	Spodoptera litura	298	3e-99	0.52	32.4883	50.5756
MG546570	OBP18	420	Yes	Yes	odorant binding protein	EHJ65655.1	Danaus plexippus	223	6e-76	0.76	777.05	956.769
MG546571	OBP19	765	Yes	Yes	odorant-binding protein 4	ALT31634.1	Cnaphalocrocis medinalis	358	2e-125	0.65	857.367	2573.95
MG546572	OBP20	453	Yes	NO	odorant binding protein	AOG12869.1	Eogystia hippophaecolus	123	7e-36	0.4	112.323	206.99
MG546573	GOBP3	483	Yes	Yes	general odorant binding protein	AOG12859.1	Eogystia hippophaecolus	248	1e-84	0.75	7171	2320.93
MG546574	OBP22	390	Yes	NO	antennal binding protein 4	EHJ65654.1	Danaus plexippus	94	5e-25	0.74	11.9813	20.0236
MG546575	OBP23	429	NO	Yes	odorant binding protein 19	ALD65893.1	Spodoptera litura	122	5e-35	0.47	0.18998	0.563493
MG546576	OBP24	447	Yes	Yes	odorant binding protein 6	AGH70102.1	Spodoptera exigua	132	1e-39	0.5	69.1653	84.0318
MG546577	GOBP1	510	Yes	Yes	general odorant binding protein 1 precursor	AKF16201.1	Conopomorpha sinensis	207	2e-68	0.61	5744.28	2574.63
MG546578	GOBP2	489	Yes	Yes	general odorant-binding protein 2	AII15785.1	Sitotroga cerealella	249	1e-85	0.74	2676.71	5379.86
MG546579	PBP1	498	Yes	Yes	pheromone binding protein	AOG12880.1	Eogystia hippophaecolus	133	2e-40	0.52	1774.46	1936.06
MG546580	PBP2	492	Yes	Yes	pheromone binding protein 1	ADT78495.1	Ostrinia nubilalis	166	6e-53	0.61	41578.2	4353.92
MG546581	PBP3	507	Yes	Yes	pheromone binding protein	AAF06143.1	Yponomeuta cagnagellus	237	2e-80	0.63	5530.22	5125.82
												6	6

## Sheet: CSP
Table S2: Blastx annotation against the NCBI non-redundant protein database for putative chemosensory binding proteins (CSPs)
unigene reference	Gene name	ORF (bp)	Complete ORF	Signal peptide	Blastx annotation
					Name	ACC.NO.	Species	Score	E-value	Identity	FPKM Value
											Male	Female
MG546582	CSP1	366	NO	Yes	chemosensory protein 18	BAV56822.1	Ostrinia furnacalis	84.7	9e-22	0.41	0.31785	0
MG546583	CSP2	381	Yes	Yes	putative chemosensory protein CSP9	ALJ30220.1	Spodoptera litura	75.1	7e-18	0.38	1.01855	0.183096
MG546584	CSP3	879	Yes	Yes	putative chemosensory protein CSP4	ALJ30215.1	Spodoptera litura	222	2e-73	0.8	100.103	89.2189
MG546585	CSP4	375	Yes	Yes	chemosensory protein	AOG12899.1	Eogystia hippophaecolus	206	2e-69	0.8	27.2372	28.7008
MG546586	CSP5	369	Yes	Yes	chemosensory protein 5	BAV56809.1	Ostrinia furnacalis	195	3e-65	0.73	4783.28	4244.21
MG546587	CSP6	333	Yes	Yes	chemosensory protein 3	BAV56807.1	Ostrinia furnacalis	98.2	3e-27	0.37	561.361	688.069
MG546588	CSP7	387	Yes	Yes	putative chemosensory protein	AGY49269.1	Sesamia inferens	200	6e-67	0.76	1059.53	611.832
MG546589	CSP8	381	Yes	Yes	chemosensory protein	AOG12895.1	Eogystia hippophaecolus	159	6e-51	0.59	4.3602	2.59355
MG546590	CSP9	432	Yes	Yes	chemosensory protein 8	BAV56812.1	Ostrinia furnacalis	164	3e-52	0.81	563.384	897.805
MG546591	CSP10	381	Yes	Yes	chemosensory protein 3	AGR39573.1	Agrotis ipsilon	193	3e-64	0.67	165.389	175.338
MG546592	CSP11	402	Yes	Yes	chemosensory protein 8	AGR39578.1	Agrotis ipsilon	148	2e-46	0.61	92.2066	184.208
MG546593	CSP12	366	Yes	Yes	chemosensory protein 5	AHX37227.1	Conogethes punctiferalis	183	1e-60	0.84	17.1404	47.5051
MG546594	CSP13	369	Yes	Yes	chemosensory protein	EHJ70186.1	Danaus plexippus	151	9e-48	0.66	419.104	321.335

## Sheet: SNMP
Table S3: Blastx annotation against the NCBI non-redundant protein database for putative sensory neuron membrane protein (SNMP)
unigene reference	Gene name	ORF (bp)	Complete ORF	Signal peptide	Blastx annotation
					Name	ACC.NO.	Species	Score	E-value	Identity	FPKM Value
											Male	Female
MG546595	SNMP2	1560	Yes	No	sensory neuron membrane protein	AOG12883.1	Eogystia hippophaecolus	785	0	0.71	1616.35	878.25

## Sheet: OR
Table S4: Blastx annotation against the NCBI non-redundant protein database for putative olfactory receptors (ORs)
unigene reference	Gene name	ORF (bp)	Complete ORF	TM		Blastx annotation
						Name	ACC. NO.	Species	Score	E-value	Identity	FPKM Value
				Tmpred	TMHMM
												Male	Female
MG546596	OR1	567	Yes	2	2	olfactory receptor 66	AIT69908.1	Ctenopseustis herana	229	5e-74	0.59	0.910855	1.50092
MG546597	Orco	1422	Yes	7	7	olfactory receptor 2	AFQ94048.1	Chilo suppressalis	909	0	0.91	70.6001	70.543
MG546598	OR3	1266	Yes	8	7	pheromone receptor 2	ALT31682.1	Cnaphalocrocis medinalis	272	1e-86	0.37	66.5355	38.3172
MG546599	OR4	681	Yes	4	3	odorant receptor	AIG51858.1	Helicoverpa armigera	316	2e-109	0.68	9.73725	23.1826
MG546600	OR5	1314	Yes	7	4	Olfactory receptor 42	CUQ99418.1	Manduca sexta	458	4e-159	0.51	11.9813	20.0236
MG546601	OR6	1179	Yes	7	4	odorant receptor	AOG12934.1	Eogystia hippophaecolus	299	3e-98	0.39	16.3387	26.2788
MG546602	OR7	711	Yes	3	2	putative olfactory receptor 26	BAR43468.1	Ostrinia furnacalis	257	3e-62	0.51	2.93313	3.85218
MG546603	OR8	1269	Yes	8	7	odorant receptor	AOG12954.1	Eogystia hippophaecolus	236	6e-73	0.38	32.0679	47.7259
MG546604	OR9	1308	Yes	7	6	odorant receptor	AIG51891.1	Helicoverpa armigera	482	1e-168	0.58	5.32114	5.31255
MG546605	OR10	1176	Yes	7	4	odorant receptor	AII01063.1	Dendrolimus houi	394	4e-135	0.47	15.9243	19.6692
MG546606	OR11	1215	Yes	7	5	odorant receptor 50	AFL70813.1	Manduca sexta	248	5e-78	0.39	7.61994	7.61994
MG546607	OR12	1185	Yes	6	5	olfactory receptor 68	AIT72019.1	Ctenopseustis obliquana	204	4e-61	0.34	1.81391	3.47294
MG546608	OR13	1167	Yes	6	5	olfactory receptor 18	EHJ64733.1	Danaus plexippus	401	2e-138	0.52	10.4812	13.5512
MG546609	OR14	1179	Yes	8	7	odorant receptor	AOG12927.1	Eogystia hippophaecolus	338	2e-113	0.47	2.50456	3.12787
MG546610	OR15	1308	Yes	7	6	olfactory receptor 47	AIT72007.1	Ctenopseustis obliquana	627	0	0.69	1.6942	3.53047
MG546611	OR16	627	Yes	4	4	Olfactory receptor 23	CUQ99405.1	Manduca sexta	271	5e-90	0.62	2.01778	3.88493
MG546612	OR17	726	Yes	5	2	odorant receptor	AOG12945.1	Eogystia hippophaecolus	110	2e-29	0.5	3.77471	11.7815
MG546613	OR18	1203	Yes	9	5	odorant receptor 85	ALM26250.1	Athetis dissimilis	224	5e-69	0.35	2.34524	4.00735
MG546614	OR19	1179	Yes	8	6	odorant receptor	AOG12907.1	Eogystia hippophaecolus	589	0	0.7	2.30375	3.87549
MG546615	OR20	801	Yes	5	4	odorant receptor	AOG12935.1	Eogystia hippophaecolus	409	4e-143	0.76	1.18598	2.39204
MG546616	OR21	1299	Yes	8	6	odorant receptor 6	ADB89183.1	Ostrinia nubilalis	293	6e-95	0.38	18.1623	19.4129
MG546617	OR22	960	Yes	5	4	odorant receptor	AIG51875.1	Helicoverpa armigera	408	8e-142	0.6	7.74747	11.2493
MG546618	OR23	1011	Yes	6	6	Olfactory receptor 18	CUQ99401.1	Manduca sexta	366	2e-125	0.55	3.89491	7.02016
MG546619	OR24	1188	Yes	6	3	Olfactory receptor 13	CUQ99397.1	Manduca sexta	367	2e-124	0.49	1.19584	5.65823
MG546620	OR25	1176	Yes	8	7	putative olfactory receptor 11	BAR43453.1	Ostrinia furnacalis	345	2e-116	0.49	4.86303	5.26162
MG546621	OR26	1248	Yes	10	6	odorant receptor	AOG12929.1	Eogystia hippophaecolus	485	2e-170	0.62	2.269	4.00996
MG546622	OR27	807	Yes	5	3	putative odorant receptor OR20	AOE48025.1	Athetis lepigone	233	3e-73	0.45	0.661838	1.62166
MG546623	OR28	606	Yes	4	2	odorant receptor	AOG12906.1	Eogystia hippophaecolus	221	3e-70	0.53	1.19115	1.85063
MG546624	OR29	1269	Yes	7	6	odorant receptor	AOG12926.1	Eogystia hippophaecolus	705	0	0.77	2.68979	2.29878
MG546625	OR30	1227	Yes	7	5	olfactory receptor OR60	AJE25900.1	Planotortrix excessana	295	6e-96	0.43	3.10904	9.04083
MG546626	OR31	630	Yes	4	2	odorant receptor	AIG51891.1	Helicoverpa armigera	236	5e-76	0.54	3.91631	0.774404
MG546627	OR32	942	Yes	5	4	odorant receptor	AOG12945.1	Eogystia hippophaecolus	267	1e-86	0.45	2.05155	2.09378
MG546628	OR33	1305	Yes	7	6	odorant receptor	AOG12954.1	Eogystia hippophaecolus	296	7e-96	0.4	65.1521	1.99974
MG546629	OR34	1218	Yes	8	6	putative odorant receptor OR61	AFC91725.2	Cydia pomonella	422	7e-146	0.53	0.355968	2.87953
MG546630	OR35	561	Yes	3	2	odorant receptor	AOG12929.1	Eogystia hippophaecolus	162	1e-47	0.58	1.47588	1.26021
MG546631	OR36	309	Yes	2	2	putative olfactory receptor 49	BAR43491.1	Ostrinia furnacalis	122	2e-34	0.5	1.21933	0.25833
MG546632	OR37	651	Yes	3	3	odorant receptor	AOG12923.1	Eogystia hippophaecolus	258	1e-84	0.55	0.674316	1.52386
MG546633	OR38	825	Yes	5	5	olfactory receptor-like receptor	EHJ72218.1	Danaus plexippus	232	4e-74	0.42	0.826928	1.59427
MG546634	OR39	546	Yes	3	2	Olfactory receptor 80	CUQ99421.1	Manduca sexta	205	2e-64	0.52	0.840672	0.059369
MG546635	OR40	822	Yes	4	4	odorant receptor	AII01083.1	Dendrolimus kikuchii	262	4e-85	0.46	0.284356	0.890279
MG546636	OR41	1209	Yes	8	5	odorant receptor	AOG12941.1	Eogystia hippophaecolus	444	1e-154	0.52	15.5448	4.77939
MG546637	OR42	567	Yes	3	2	olfactory receptor 28	ANZ03141.1	Cnaphalocrocis medinalis	227	9e-74	0.52	0.570759	1.12861
MG546638	OR43	1170	Yes	9	7	putative chemosensory receptor 20	CAG38121.2	Heliothis virescens	424	4e-147	0.55	1.19079	1.10597
MG546639	OR44	1224	Yes	6	4	odorant receptor 53	ALM26238.1	Athetis dissimilis	437	4e-152	0.51	2.21521	4.54562
MG546640	OR45	1278	Yes	7	7	odorant receptor 45	ALM26235.1	Athetis dissimilis	533	0	0.65	2.93785	3.63954
MG546641	OR46	1263	Yes	6	6	olfactory receptor 40	ANZ03153.1	Cnaphalocrocis medinalis	305	8e-100	0.37	0.437913	8.72758
MG546642	OR47	1206	Yes	9	7	odorant receptor 3	ALS03874.1	Ectropis obliqua	611	0	0.74	4.61367	8.54067
MG546643	OR48	1359	Yes	7	6	odorant receptor	AIG51892.1	Helicoverpa armigera	591	0	0.62	2.78849	5.79524
MG546644	OR49	1245	Yes	7	6	odorant receptor	AOG12913.1	Eogystia hippophaecolus	340	1e-113	0.46	2.07596	5.47328
MG546645	OR50	1197	Yes	7	6	olfactory receptor 13	NP_001166603.1	Bombyx mori	472	5e-166	0.59	4.18917	9.30686
MG546646	OR51	1251	Yes	7	6	putative olfactory receptor 36	BAR43478.1	Ostrinia furnacalis	447	1e-155	0.61	30.8329	33.4869
MG546647	OR52	1200	Yes	9	6	odorant receptor	AII01084.1	Dendrolimus kikuchii	334	1e-111	0.43	2.06284	3.5535

## Sheet: IR
Table S5: Blastx annotation against the NCBI non-redundant protein database for putative ionotropic receptors (IRs)
unigene reference	Gene name	ORF (bp)	Complete ORF	TM		Blastx annotation
						Name	ACC. NO.	Species	Score	E-value	Identity	FPKM Value
				TMpred	TMHMM							Male	Female
MG546648	IR75q.2	1902	Yes	5	3	putative ionotropic receptor IR75q.2	AST36236.1	Hedya nubiferana	864	0	0.65	14.565	22.3872
MG546649	IR76b	1635	Yes	8	3	putative ionotropic receptor IR76b	AFC91765.1	Cydia pomonella	774	0	0.67	66.4175	87.8875
MG546650	IR1	1947	Yes	5	3	ionotropic receptor	AIG51915.1	Helicoverpa armigera	166	2e-46	0.37	5.41304	7.60608
MG546651	IR41a	1797	Yes	5	3	putative ionotropic receptor IR41a.1	AST36359.1	Cydia fagiglandana	783	0	0.62	34.5501	50.1831
MG546652	IR8a	2724	Yes	7	4	ionization receptor 8a	ARB05665.1	Mythimna separata	1485	0	0.79	31.0314	36.3425
MG546653	IR21a	1809	Yes	6	2	ionotropic receptor 21a	XP_022821953.1	Spodoptera litura	896	0	0.74	1.96953	2.75862
MG546654	IR68	2100	Yes	7	4	ionotropic receptor 68a	AMM70661.1	Heliconius melpomene rosina	994	0	0.69	0.30327	1.29931
MG546655	IR7d	759	NO	2	0	putative ionotropic receptor IR7d	AFC91766.2	Cydia pomonella	224	3e-66	0.47	0.30327	1.29931
MG546648
MG546649
MG546650
MG546651
MG546652
MG546653
MG546654
MG546655

## Sheet: GR
Table S6: Blastx annotation against the NCBI non-redundant protein database for putative gustatory receptors (GRs)
unigene reference	Gene name	ORF (bp)	Complete ORF	TM		Blastx annotation
						Name	ACC. NO.	Species	Score	E-value	Identity	FPKM Value
				TMpred	TMHMM							Male	Female
MG546656	GR1	879	NO	5	4	gustatory receptor	AIG51907.1	Helicoverpa armigera	518	0	0.82	2.36135	3.56034
MG546661	GR2	1170	Yes	7	6	gustatory receptor	AIG51910.1	Helicoverpa armigera	360	1e-122	0.58	0.527847	1.23946
MG546658	GR3	1248	Yes	6	6	gustatory receptor 63	DAA06395.1	Bombyx mori	296	2e-96	0.45	2.03991	2.98325
MG546659	GR4	753	Yes	4	4	gustatory receptor 13	AJD81606.1	Helicoverpa assulta	73.9	1e-15	0.31	1.38376	0.979634
MG546664	GR5	408	NO	3	3	gustatory receptor 7	ALM26256.1	Athetis dissimilis	96.7	1e-23	0.49	0	0.680888
MG546657	GR6	1275	NO	9	6	gustatory receptor 1	AGK90023.1	Helicoverpa assulta	591	0	0.68	1.38977	2.87594
MG546662	GR7	750	NO	5	4	gustatory receptor 68	NP_1233217.1	Bombyx mori	120	4e-31	0.33	0.420766	1.04002
MG546663	GR8	576	Yes	3	2	gustatory receptor	AIG51913.1	Helicoverpa armigera	216	7e-70	0.54	0.50396	2.71276
MG546660	GR9	1437	Yes	9	9	gustatory receptor	AGA04648.1	Helicoverpa armigera	622	0	0.71	0.848145	0.78265
MG546665	GR10	642	Yes	3	3	gustatory receptor 33	DAA06386.1	Bombyx mori	90.5	1e-20	0.27	0.42626	0.842878
MG546666	GR11	867	Yes	4	4	gustatory receptor 63	DAA06395.1	Bombyx mori	145	9e-40	0.34	0.565494	0.953757
