# Supplementary material for: Antennal transcriptome analysis of the chemosensory gene families in Carposina sasakii (Lepidoptera: Carposinidae)
Source: BMC Genomics. 2018 Jul 20;19:544. doi: 10.1186/s12864-018-4900-x (PMC6053724; doi:10.1186/s12864-018-4900-x)
Supplement: Supplementary file 6 — Expression levels of candidate olfactory receptors measured in the RNA-Seq analysis. (XLSX 58 kb) [file 12864_2018_4900_MOESM6_ESM.xlsx]

## Sheet: OBP
Gene	FPKM		LOG10（FPKM）
	Male	Female	Male	Female
OBP1	0.109368	0.324393	-0.96111	-0.488928
OBP2	12.4766	16.9729	1.0961	1.22976
OBP3	1348.6	1002.98	3.12988	3.00129
OBP4	0.128875	0.764506	-0.889831	-0.116619
OBP5	53.2136	56.7031	1.72602	1.75361
OBP6	728.77	1109.89	2.86259	3.04528
OBP7	136.232	486.24	2.13428	2.68685
OBP8	263.04	390.447	2.42002	2.59156
OBP9	8.35166	3.80159	0.921773	0.579965
OBP10	250.024	472.303	2.39798	2.67422
OBP11	320.844	242.04	2.50629	2.38389
OBP12	0.798947	0.592434	-0.097482	-0.22736
OBP13	0.854908	0.281747	-0.0680807	-0.550141
OBP14	1091.14	1476.3	3.03788	3.16917
OBP15	25644.9	10037.1	4.409	4.00161
OBP16	1.00574	0.818893	0.00248744	-0.0867727
OBP17	32.4883	50.5756	1.51173	1.70394
OBP18	777.05	956.769	2.89045	2.98081
OBP19	857.367	2573.95	2.93317	3.4106
OBP20	112.323	206.99	2.05047	2.31595
GOBP3	7171	2320.93	3.85558	3.36566
OBP22	11.9813	20.0236	1.0785	1.30154
OBP23	0.18998	0.563493	-0.721293	-0.249111
OBP24	69.1653	84.0318	1.83989	1.92444
GOBP1	5744.28	2574.63	3.75924	3.41072
GOBP2	2676.71	5379.86	3.4276	3.73077
PBP1	1774.46	1936.06	3.24907	3.28692
PBP2	41578.2	4353.92	4.61887	3.63888
PBP3	5530.22	5125.82	3.74274	3.70976

## Sheet: CSP
Gene	FPKM		LOG10（FPKM）
	Male	Female	Male	Female
CSP1	0.31785	0	-0.497777	0
CSP2	1.01855	0.183096	0.00798052	-0.737321
CSP3	100.103	89.2189	2.00045	1.95046
CSP4	27.2372	28.7008	1.43516	1.45789
CSP5	4783.28	4244.21	3.67973	3.6278
CSP6	561.361	688.069	2.74924	2.83763
CSP7	1059.53	611.832	3.02511	2.78663
CSP8	4.3602	2.59355	0.639507	0.413894
CSP9	563.384	897.805	2.7508	2.95318
CSP10	165.389	175.338	2.21851	2.24388
CSP11	92.2066	184.208	1.96476	2.26531
CSP12	17.1404	47.5051	1.23402	1.67674
CSP13	419.104	321.335	2.62232	2.50696

## Sheet: SNMP
Gene	FPKM		LOG10（FPKM）
	Male	Female	Male	Female
SNMP2	1616.35	878.25	3.20854	2.94362

## Sheet: OR
Gene	FPKM		LOG10（FPKM）
	Male	Female	Male	Female
OR1	0.910855	1.50092	-0.0405509	0.176359
Orco	70.6001	70.543	1.84881	1.84845
OR3	66.5355	38.3172	1.82305	1.58339
OR4	9.73725	23.1826	0.988436	1.36516
OR5	11.9813	20.0236	1.0785	1.30154
OR6	16.3387	26.2788	1.21322	1.41961
OR7	2.93313	3.85218	0.467331	0.585707
OR8	32.0679	47.7259	1.50607	1.67875
OR9	5.32114	5.31255	0.726005	0.725303
OR10	15.9243	19.6692	1.20206	1.29379
OR11	7.61994	7.61994	0.881952	0.881952
OR12	1.81391	3.47294	0.258617	0.540697
OR13	10.4812	13.5512	1.02041	1.13198
OR14	2.50456	3.12787	0.398731	0.495249
OR15	1.6942	3.53047	0.228965	0.547832
OR16	2.01778	3.88493	0.304874	0.589383
OR17	3.77471	11.7815	0.576883	1.0712
OR18	2.34524	4.00735	0.370188	0.602858
OR19	2.30375	3.87549	0.362436	0.588327
OR20	1.18598	2.39204	0.074077	0.378768
OR21	18.1623	19.4129	1.25917	1.28809
OR22	7.74747	11.2493	0.88916	1.05112
OR23	3.89491	7.02016	0.590498	0.846347
OR24	1.19584	5.65823	0.0776731	0.752681
OR25	4.86303	5.26162	0.686907	0.72112
OR26	2.269	4.00996	0.355834	0.603141
OR27	0.661838	1.62166	-0.179248	0.209959
OR28	1.19115	1.85063	0.0759651	0.26732
OR29	2.68979	2.29878	0.429719	0.361498
OR30	3.10904	9.04083	0.492627	0.956208
OR31	3.91631	0.774404	0.592877	-0.111032
OR32	2.05155	2.09378	0.312082	0.320931
OR33	65.1521	1.99974	1.81393	0.300973
OR34	0.355968	2.87953	-0.44859	0.459321
OR35	1.47588	1.26021	0.169052	0.100444
OR36	1.21933	0.25833	0.0861208	-0.587825
OR37	0.674316	1.52386	-0.171136	0.182946
OR38	0.826928	1.59427	-0.0825324	0.202563
OR39	0.840672	0.059369	-0.0753732	-1.22644
OR40	0.284356	0.890279	-0.546137	-0.0504738
OR41	15.5448	4.77939	1.19159	0.679373
OR42	0.570759	1.12861	-0.243548	0.0525432
OR43	1.19079	1.10597	0.0758366	0.0437451
OR44	2.21521	4.54562	0.345416	0.657593
OR45	2.93785	3.63954	0.46803	0.561046
OR46	0.437913	8.72758	-0.358612	0.940894
OR47	4.61367	8.54067	0.664046	0.931492
OR48	2.78849	5.79524	0.445369	0.763071
OR49	2.07596	5.47328	0.317218	0.738248
OR50	4.18917	9.30686	0.622128	0.968803
OR51	30.8329	33.4869	1.48901	1.52488
OR52	2.06284	3.5535	0.314465	0.550657

## Sheet: IR
Gene	FPKM		LOG10（FPKM）
	Male	Female	Male	Female
IR75q.2	14.57	22.39	1.16331	1.35
IR76b	66.42	87.89	1.82228	1.94393
IR1	5.41	7.61	0.733441	0.881161
IR41a	34.55	50.18	1.53845	1.70056
IR8a	31.03	36.34	1.4918	1.56042
IR21a	1.97	2.76	0.294363	0.440691
IR68	0.3	1.3	-0.51817	0.113712
IR7d	0.3	1.3	-0.51817	0.113712

## Sheet: GR
Gene	FPKM		LOG10（FPKM）
	Male	Female	Male	Female
			Male	Female
GR1	2.36135	3.56034	0.373161	0.551492
GR2	0.527847	1.23946	-0.277492	0.0932327
GR3	2.03991	2.98325	0.309611	0.474689
GR4	1.38376	0.979634	0.14106	-0.00893619
GR5	0	0.680888	0	-0.166924
GR6	1.38977	2.87594	0.142944	0.458779
GR7	0.420766	1.04002	-0.375959	0.0170415
GR8	0.50396	2.71276	-0.297604	0.433411
GR9	0.848145	0.78265	-0.0715301	-0.106433
GR10	0.42626	0.842878	-0.370326	-0.074235
GR11	0.565494	0.953757	-0.247572	-0.0205624
